# Supplementary material for: Decomposing Medicare total, Part D, and Part B drug payments among people with Alzheimer's disease and related diseases
Source: Health Aff Sch. 2025 Sep 5;3(9):qxaf179. doi: 10.1093/haschl/qxaf179 (PMC12482227; doi:10.1093/haschl/qxaf179)
Supplement: qxaf179_Supplementary_Data [file qxaf179_supplementary_data.zip]

Archive with 2 entries (2 files):
- coi_disclosure JC.docx
- coi_disclosure SYJ.docx
